# Supplementary material for: Analysis of Ku70 S155 Phospho-Specific BioID2 Interactome Identifies Ku Association with TRIP12 in Response to DNA Damage
Source: Int J Mol Sci. 2023 Apr 11;24(8):7041. doi: 10.3390/ijms24087041 (PMC10138931; doi:10.3390/ijms24087041)
Supplement: Supplementary file 1 [file ijms-24-07041-s001.zip]

Archive with 1 entries (1 files):
- ijms-2291553-supplementary.pdf
